# Supplementary material for: Alarmin-painted exosomes elicit persistent antitumor immunity in large established tumors in mice
Source: Nat Commun. 2020 Apr 14;11:1790. doi: 10.1038/s41467-020-15569-2 (PMC7156382; doi:10.1038/s41467-020-15569-2)
Supplement: Supplementary file 3 — Source Data [file 41467_2020_15569_MOESM3_ESM.xlsx]

## Sheet: Fig 1a
	Figure 1a. Western blot analysis for detecting the expression of HMGN1 in TEXs derived from different tumor cells.
									CD63 (Santa Cruz; sc-15363; US)
									HMGN1 (ProteinTech; 11695-1-AP; US)

## Sheet: Fig 1e
	Figure 1e. Quantitative analysis of surface markers and co-stimulatory molecules in BMDCTEX-N1ND, BMDCTEX/N1ND or BMDCTEX (n= 3).
	Surface marker	Exosome source	Isotype	NC	N1ND	TEX	TEX/N1ND	TEX-N1ND
	CD83	Hepa1-6	108	256	312	356	431	792
			91	241	319	401	451	754
			112	279	356	418	469	781
		Panc02	108	256	312	342	402	731
			91	241	319	329	441	698
			112	279	356	383	417	752
		4T1	108	256	312	357	435	711
			91	241	319	392	449	682
			112	279	356	382	405	702
	Surface marker	Cell source	Isotype	NC	N1ND	TEX	TEX/N1ND	TEX-N1ND
	MHCI	Hepa1-6	73	189	234	275	312	412
			81	201	251	242	285	440
			65	197	225	271	299	423
		Panc02	73	189	234	254	253	392
			81	201	251	228	298	412
			65	197	225	235	275	399
		4T1	73	189	234	259	261	371
			81	201	251	220	268	392
			65	197	225	273	283	361
	Surface marker	Cell source	Isotype	NC	N1ND	TEX	TEX/N1ND	TEX-N1ND
	CD86	Hepa1-6	59.8	6200	7200	7500	9500	18700
			39.7	6100	8100	9300	9700	19100
			42.9	5400	6800	8600	13100	16700
		Panc02	59.8	6200	7200	7600	10400	15400
			39.7	6100	8100	7900	9300	15300
			42.9	5400	6800	8800	11200	18900
		4T1	59.8	6200	7200	8200	9900	15800
			39.7	6100	8100	7200	7800	14800
			42.9	5400	6800	8600	8100	16300
	Surface marker	Cell source	Isotype	NC	N1ND	TEX	TEX/N1ND	TEX-N1ND
	MHCII	Hepa1-6	115	143	191	226	237	355
			108	137	167	198	259	376
			113	145	171	209	245	334
		Panc02	115	143	191	220	225	316
			108	137	167	208	249	330
			113	145	171	205	245	329
		4T1	115	143	191	221	233	307
			108	137	167	182	251	320
			113	145	171	218	215	288

## Sheet: Fig 1f
Figure 1f. Analysis of TNF α secretion levels (pg/ml) in supernatants of BMDCTEX-N1ND, BMDCTEX/N1ND or BMDCTEX with Elisa (n= 4).
	Exosome	BMDC	BMDCN1ND	BMDCTEX	BMDCTEX/N1ND	BMDCTEX-N1ND
	TEXHepa1-6	23.67	125.89	318.11	483.67	1060.33	pg/ml
		21.44	117.23	302.56	478.11	960.33
		22.56	109.22	330.33	448.11	1011.44
		27.12	112.56	352.56	489.22	1021.44
	TEXPanc02	23.67	125.89	230.33	325.89	943.67
		21.44	117.23	195.89	269.22	900.33
		22.56	109.22	269.22	331.44	982.56
		27.12	112.56	218.11	304.78	910.33
	TEX4T1	24.78	121.448	128.117	303.67	805.89
		28.118	103.67	144.78	275.89	748.11
		41.448	83.67	168.118	249.22	774.78
		31.44	101.44	167.02	259.22	857.05

## Sheet: Fig 1g
	Figure 1g. Analysis of IFN γ and IL 2 in supernatants from splenic T lymphocytes activated by
		BMDCTEX-N1ND, BMDCTEX/N1ND or BMDCTEX (n= 4).
	Cytokine	Exosome	T con	BMDC	BMDCN1ND	BMDCTEX	BMDCTEX/N1ND	BMDCTEX-N1ND
	IFNγ	TEXHepa1-6	30.54	43.84	103.84	213.98	273.73	512.05	pg/ml
			36.67	64.87	94.871	229.58	287.18	491.77
			41.23	51.23	101.23	198.73	258.08	487.58
			45.63	53.03	123.03	238.88	231.34	523.23
		TEXPanc02	30.54	43.84	103.84	183.34	193.73	452.07
			36.67	64.87	94.85	212.45	219.35	471.75
			41.23	51.23	101.23	179.23	222.38	457.54
			45.63	53.03	123.03	207.88	211.33	413.28
		TEX4T1	50.54	45.84	93.83	192.54	193.09	465.21
			46.68	65.87	98.47	208.29	219.31	458.71
			41.02	61.23	121.25	168.34	222.37	497.52
			35.43	50.03	105.34	227.67	211.46	403.45
	Cytokine	Exosome	T con	BMDC	BMDCN1ND	BMDCTEX	BMDCTEX/N1ND	BMDCTEX-N1ND
	IL2	TEXHepa1-6	17.88	19.34	38.23	58.42	72.52	108.52	pg/ml
			18.44	15.36	40.16	53.55	50.34	120.34
			11.16	24.23	33.28	63.08	63.78	143.78
			7.55	11.16	35.62	65.12	52.22	105.22
		TEXPanc02	17.88	19.34	38.23	51.23	62.34	102.61
			18.44	15.36	40.16	54.45	58.18	110.63
			11.16	24.23	33.28	62.28	52.56	93.83
			7.55	11.16	35.62	55.02	52.42	95.24
		TEX4T1	12.18	16.45	36.13	46.21	57.23	122.34
			17.23	14.98	42.45	52.43	73.12	100.19
			10.53	20.11	32.55	65.62	55.65	98.34
			9.05	10.04	33.33	55.55	59.34	93.56

## Sheet: Fig 1h
	Figure 1h. LDH releasing cytotoxic assay measures the cytolysis efficiency of effector T cells activated by BMDCTEX-N1ND, BMDCTEX/N1ND or BMDCTEX (n=5)
		BMDCTEX-N1ND, BMDCTEX/N1ND or BMDCTEX (n=5).
			T con	BMDC	BMDCN1ND	BMDCTEX	BMDCTEX/N1ND	BMDCTEX-N1ND
		TEXHepa1-6	1.96	6.16	6.76	24.72	26.62	59.66
			3.05	4.05	8.01	27.5	24.1	54.67
			3.17	5.45	5.25	25.28	24.47	63.58
			2.03	3.03	7.21	28.34	27.35	61.09
			2.16	2.76	5.96	27.6	35.61	55.15
		TEXPanc02	1.73	4.45	10.02	18.72	19.03	38.66
			1.53	6.41	7.01	17.31	20.31	40.67
			2.16	5.98	5.56	19.62	23.62	44.58
			2.76	4.49	9.01	23.51	26.51	39.25
			2.02	5.89	6.26	22.28	21.99	37.26
		TEX4T1	1.35	3.57	9.02	23.67	24.72	46.44
			1.83	4.96	7.51	17.24	27.31	40.85
			3.16	5.21	4.66	21.12	29.62	51.96
			2.12	3.49	6.01	28.23	21.51	45.25
			2.02	6.01	6.86	23.98	30.28	39.91

## Sheet: Fig 2a
	Figure 2a. Measurement of tumor volume in subcutaneous C57BL/6 HCC mice treated with BMDCTEX-N1ND, BMDCTEX/N1ND or BMDCTEX at different time-points (n=5).
	Time-point（days）	PBS	BMDCTEX	BMDCTEX/N1ND	BMDCTEX-N1ND	cm3
	14	0.13693	0.12493	0.149987	0.147456
		0.111392	0.138384	0.1536	0.119072
		0.152626	0.107911	0.136462	0.164152
		0.125024	0.127008	0.112694	0.112896
		0.142228	0.158994	0.122793	0.128774
	17	0.265242	0.166464	0.196599	0.158438
		0.191558	0.210496	0.184049	0.145408
		0.237276	0.185679	0.169884	0.178955
		0.210496	0.197173	0.171088	0.147456
		0.226482	0.196599	0.164775	0.136462
	20	0.415152	0.324576	0.299671	0.182648
		0.388129	0.299218	0.25276	0.163849
		0.423801	0.320338	0.288684	0.202502
		0.436775	0.285948	0.313992	0.17885
		0.361672	0.2944	0.239704	0.1521
	23	0.561816	0.392089	0.385067	0.209952
		0.493056	0.428126	0.406503	0.189216
		0.488448	0.363312	0.348174	0.213564
		0.572886	0.347894	0.34439	0.186517
		0.537824	0.40991	0.2912	0.166464
	26	0.877982	0.509012	0.479859	0.242592
		0.708448	0.537824	0.509652	0.1944
		0.589472	0.573248	0.526904	0.237276
		0.85674	0.557568	0.485149	0.209952
		0.76835	0.525742	0.447174	0.196992
	29	1.13159	0.877212	0.790087	0.262122
		1.06094	0.813337	0.681216	0.227813
		1.08401	0.818748	0.88294	0.275684
		1.12327	0.681462	0.657964	0.233437
		1.04083	0.752328	0.753371	0.221778
	32	1.66389	0.960756	0.82134	0.271484
		2.29236	1.04032	0.937024	0.305087
		2.26419	0.960756	0.991752	0.329122
		1.99509	0.848718	0.861184	0.328737
		1.7946	1.15655	0.818748	0.340736
	35	2.87875	1.32422	0.900421	0.344608
		2.29236	1.67566	0.918984	0.451584
		2.26419	1.31079	1.27575	0.360406
		1.99509	1.13869	1.24794	0.360406
		1.7946	0.984189	0.977109	0.418191
	38	4.1209	1.96089	0.991752	0.389207
		3.61929	2.63551	1.21097	0.535552
		2.94361	1.97005	1.73042	0.38475
		2.98258	1.66097	1.41043	0.410828
		2.40328	1.13863	1.00291	0.519453
	42	5.97736	2.35881	1.42009	0.423801
		4.99392	3.88218	1.95657	0.584064
		4.43705	2.41445	2.695	0.406272
		4.7068	2.03958	1.67	0.461041
		3.15803	1.62203	1.22656	0.567018

## Sheet: Fig 2b
	Figure 2b. Flow cytometric analysis of different immune cells (%) in peripheral blood from HCC mice treated with BMDCTEX-N1ND, BMDCTEX/N1ND or BMDCTEX (n=4).
	Lymphocytes types	PBS	BMDCTEX	BMDCTEX/N1ND	BMDCTEX-N1ND
	CD8 Tcell	13.2	22	18.2	24.2
		14.9	17.3	18.7	24.5
		14.8	17.5	17	23.9
		16.3	17.7	18.9	23
	B cell	14	19.4	15	22.2
		16.8	19.2	19.8	18
		16.4	17.6	16.4	23.2
		18.1	20.7	21.2	17.5
	Treg	15.2	11.5	8.38	7.79
		12.7	12.9	8.79	8.36
		16.6	9.88	10.9	8.25
		15.5	8.48	12.6	8.25

## Sheet: Fig 2c
	Figure 2c. Flow cytometric analysis of different immune cells (%) in tumor tissues from HCC mice treated with BMDCTEX-N1ND, BMDCTEX/N1ND or BMDCTEX (n=4).
	Lymphocytes types	PBS	BMDCTEX	BMDCTEX/N1ND	BMDCTEX-N1ND
	CD8 Tcell	3.66	4.67	6.19	9.24
		3.48	3.82	3.38	9.09
		3.61	6.64	6.44	11.6
		3.56	6.26	5.43	11.4
	B cell	2.17	2.51	2.6	2.46
		2.2	2.83	2.44	2.37
		0.406	2.34	2.7	2.81
		0.423	2.03	2.55	2.63
	Treg	7.06	6.13	5.67	4.5
		6.86	6.31	5.78	4.35
		6.35	4.55	4.82	3.92
		6.46	5.68	4.79	3.96

## Sheet: Fig 2d
	Figure 2d. Measurement of tumor volume in subcutaneous C57BL/6 pancreatic cancer mice treated with BMDCTEX-N1ND, BMDCTEX/N1ND or BMDCTEX at different time-points (n=5).
	Time-point（days）	PBS	BMDCTEX	BMDCTEX/N1ND	BMDCTEX-N1ND	cm3
	14	0.189037	0.155648	0.13693	0.148104
		0.1536	0.128774	0.111392	0.132096
		0.136462	0.164152	0.126514	0.10617
		0.112694	0.112896	0.12493	0.123008
		0.122793	0.124654	0.145119	0.139538
	17	0.210496	0.164775	0.145408	0.156816
		0.184049	0.139264	0.126852	0.140306
		0.149916	0.168776	0.13693	0.109651
		0.1296	0.130538	0.13693	0.13312
		0.138915	0.13693	0.169	0.1368
	20	0.280845	0.184049	0.17885	0.161604
		0.2156	0.171088	0.159528	0.14415
		0.184049	0.191558	0.16055	0.1134
		0.16055	0.162663	0.142884	0.139425
		0.1764	0.171396	0.184049	0.142884
	23	0.44436	0.199761	0.20736	0.1734
		0.363312	0.225264	0.1944	0.172062
		0.236927	0.242592	0.19845	0.1134
		0.31939	0.2009	0.180918	0.139425
		0.372287	0.225504	0.212544	0.142884
	26	0.729	0.296447	0.292494	0.202176
		0.501642	0.33235	0.321512	0.20335
		0.530707	0.375584	0.283966	0.150822
		0.59823	0.33682	0.25857	0.156816
		0.877982	0.406272	0.335962	0.189037
	29	1.22311	0.700979	0.540653	0.262122
		1.31451	0.87285	0.704114	0.301806
		1.11872	0.804447	0.802816	0.261792
		1.38891	0.900421	0.735958	0.379456
		1.65309	1.17553	0.913384	0.410828
	32	1.78451	1.01755	0.623971	0.313449
		2.37863	1.19355	0.88294	0.462722
		1.5319	1.20985	0.912022	0.344453
		1.26991	1.26472	0.971919	0.3362
		1.79828	1.41706	1.05645	0.437712
	35	2.71625	1.63328	0.715064	0.363312
		2.78006	1.50152	1.08134	0.52992
		1.64746	1.20161	0.972	0.395686
		1.41134	1.3326	1.2542	0.56454
		2.25538	1.39021	1.19269	0.494951
	38	3.89298	1.89819	1.34096	0.450636
		3.05276	1.72965	1.42006	0.617161
		1.85813	1.66353	0.922383	0.451315
		1.64657	1.56557	1.14823	0.382235
		2.53255	1.8225	0.758912	0.530452
	42	4.7291	2.7847	1.94074	0.585844
		4.08587	2.09769	2.00422	0.74991
		2.64977	2.62761	1.61036	0.578654
		2.23653	2.20523	1.34436	0.469752
		3.34552	2.21625	1.3122	0.708736

## Sheet: Fig 2e
	Figure 2e. Measurement of tumor volume in subcutaneous BALB/C breast cancer mice treated with BMDCTEX-N1ND, BMDCTEX/N1ND or BMDCTEX at different time-points (n=5).
	Time-point（days）	PBS	BMDCTEX	BMDCTEX/N1ND	BMDCTEX-N1ND	cm3
	14	0.187272	0.103518	0.128774	0.154213
		0.104976	0.10933	0.111392	0.116613
		0.095992	0.097556	0.090944	0.0922625
		0.096228	0.089376	0.117211	0.119164
		0.105966	0.124654	0.145119	0.146979
	17	0.22032	0.123462	0.156816	0.180918
		0.1404	0.130696	0.128374	0.130696
		0.135	0.119164	0.119164	0.102343
		0.123575	0.102343	0.135168	0.135168
		0.13693	0.15487	0.171113	0.162729
	20	0.277725	0.19652	0.1911	0.188059
		0.182952	0.206681	0.168338	0.176157
		0.187272	0.171396	0.145762	0.14365
		0.165528	0.156325	0.158994	0.161604
		0.161604	0.199838	0.23273	0.197516
	23	0.430612	0.251896	0.23625	0.199119
		0.316894	0.234476	0.204768	0.170582
		0.301806	0.221778	0.21375	0.166464
		0.248368	0.191558	0.178537	0.17885
		0.238464	0.207831	0.282123	0.20808
	26	0.615322	0.305087	0.279864	0.215825
		0.458397	0.301806	0.28577	0.180336
		0.465745	0.212544	0.288	0.1862
		0.313449	0.1734	0.218489	0.18375
		0.392089	0.262122	0.321512	0.216625
	29	0.8928	0.474624	0.4131	0.221154
		0.664848	0.489804	0.356445	0.221778
		0.605696	0.375584	0.397488	0.186517
		0.505967	0.431664	0.308367	0.199838
		0.461288	0.34439	0.499408	0.216625
	32	1.57113	0.54621	0.503608	0.251256
		0.982344	0.523418	0.456192	0.264375
		0.884174	0.545722	0.48384	0.240279
		0.765184	0.59823	0.454073	0.216302
		0.736622	0.494951	0.593028	0.2784
	35	2.30917	0.842402	0.668166	0.2976
		1.55263	0.692224	0.700979	0.253125
		1.36778	0.772524	0.746496	0.324576
		1.08999	0.658317	0.629062	0.327227
		1.00813	0.773662	0.729371	0.255881
	38	3.58996	0.982344	0.90944	0.386019
		2.10946	1.01959	0.945563	0.2976
		2.19032	0.905912	0.82573	0.385067
		1.58804	0.991752	0.867313	0.397488
		1.65375	0.881368	0.896896	0.274604
	42	4.60627	1.22061	1.18151	0.438893
		2.32479	1.50357	1.02344	0.358706
		2.57381	1.15737	0.90944	0.40991
		2.17825	1.69838	1.0051	0.422331
		2.4696	0.9648	0.976828	0.282408

[truncated: 54 more sheets: Fig 2f, Fig 2g, Fig 3b, Fig 3d, Fig 3e, Fig 4a, Fig 4b, Fig 4d, Fig 4e, Fig 4f, Fig 5a, Fig 5b, Fig 5c, Fig 5d, Fig 5e, Fig 5f, Fig 5g, Fig 5h, Fig 5i, Fig 5j …]
